# Supplementary material for: Deep learning classification of urinary sediment crystals with optimal parameter tuning
Source: Sci Rep. 2022 Dec 7;12:21178. doi: 10.1038/s41598-022-25385-x (PMC9729224; doi:10.1038/s41598-022-25385-x)
Supplement: Supplementary file 1 — Supplementary Information. [file 41598_2022_25385_MOESM1_ESM.xlsx]

## Sheet: Augmented to 4000 images
Supplementary Table T1 Details of trials augmented to 4000 images with treating crystals separately as subcategories.
Trial number	Validation loss	Validation accuracy	Accuracy	Loss
all number 4000
1	1.3683	0.8571	0.762295	1.38177
2	1.5861	0.8286	0.803279	0.966656
3	1.1742	0.8	0.721311	1.19711
4	1.7549	0.8286	0.795082	1.01978
5	1.7177	0.7429	0.770492	1.25105
6	1.6458	0.5714	0.721311	1.5085
7	1.739	0.7429	0.762295	1.22806
8	1.7144	0.7714	0.786885	1.13913
9	2.7841	0.7143	0.795082	0.813018
10	1.6422	0.7429	0.819672	0.838948
with distortion number 4000
1	4.0569	0.5714	0.557377	4.25572
2	3.2641	0.6571	0.557377	3.34519
3	5.2374	0.5429	0.5	3.38762
4	4.2559	0.4571	0.581967	4.02725
5	3.1615	0.6	0.565574	3.68195
6	4.59	0.4	0.491803	4.26974
7	3.1622	0.6	0.581967	3.68752
8	3.544	0.6	0.565574	3.38692
9	3.4595	0.4286	0.581967	3.46997
10	3.9002	0.6571	0.614754	3.58485
with contrast number 4000
1	3.5588	0.5143	0.540984	4.01672
2	3.8643	0.6571	0.54918	3.57649
3	6.2498	0.4571	0.540984	3.47388
4	4.3917	0.4571	0.508197	4.39649
5	2.6699	0.6286	0.516393	4.34845
6	4.827	0.4	0.47541	4.28826
7	5.3071	0.5143	0.565574	3.70976
8	2.8518	0.6	0.54918	3.9272
9	2.7708	0.5143	0.508197	2.37997
10	5.0931	0.4857	0.590164	3.84349
with color number 4000
1	3.1481	0.6857	0.54918	4.30775
2	5.0963	0.5429	0.532787	4.27046
3	3.2178	0.6571	0.606557	2.7601
4	5.763	0.3714	0.565574	4.26085
5	3.0223	0.6571	0.557377	4.41536
6	6.4367	0.4	0.540984	4.31854
7	4.7085	0.4857	0.565574	4.06051
8	4.3258	0.6286	0.606557	2.71713
9	4.3645	0.4286	0.483607	2.75035
10	3.729	0.5714	0.54918	4.0988
with brightness number 4000
1	5.1041	0.6	0.516393	5.50352
2	4.9772	0.6571	0.52459	4.93565
3	6.2254	0.5429	0.491803	6.09129
4	5.1591	0.4286	0.532787	5.53055
5	3.3759	0.7143	0.57377	4.55924
6	6.3876	0.4286	0.483607	5.50419
7	5.4289	0.4286	0.581967	4.72992
8	4.924	0.5143	0.581967	4.03654
9	6.0215	0.5143	0.52459	5.32322
10	4.9471	0.5429	0.565574	4.98988
with rotate number 4000
1	1.9271	0.8	0.713115	2.50267
2	3.3761	0.6571	0.737705	2.15773
3	2.9621	0.6857	0.631148	2.66395
4	2.431	0.5714	0.655738	3.03518
5	1.8686	0.7714	0.631148	2.77755
6	1.901	0.6	0.598361	2.40247
7	2.5136	0.7429	0.745902	2.45267
8	2.4359	0.7429	0.688525	2.56583
9	2.5142	0.8	0.663934	3.2159
10	2.7531	0.6	0.770492	1.84325
with shear number 4000
1	3.1943	0.6857	0.639344	3.65009
2	2.6795	0.6857	0.663934	2.7954
3	3.3264	0.4286	0.581967	3.75493
4	2.8962	0.6571	0.639344	3.44541
5	4.7244	0.5714	0.57377	3.70451
6	5.2065	0.4571	0.516393	4.08937
7	3.3569	0.6	0.590164	3.18082
8	2.4172	0.6286	0.655738	3.02003
9	3.736	0.6286	0.532787	3.81592
10	3.8784	0.4857	0.54918	3.30539
with flip number 4000
1	2.6211	0.7429	0.647541	3.60066
2	2.7968	0.7143	0.672131	2.3088
3	2.9579	0.6	0.663934	2.69519
4	2.014	0.7429	0.680328	2.76902
5	4.1974	0.4571	0.622951	2.97038
6	3.6474	0.6	0.639344	3.43053
7	2.0729	0.7143	0.663934	2.95031
8	4.1229	0.4571	0.557377	3.42919
9	3.2025	0.7429	0.696721	2.68159
10	3.7441	0.5429	0.639344	3.19681
with greyscale number 4000
1	5.1547	0.3714	0.47541	4.88008
2	5.952	0.4571	0.401639	4.62637
3	5.013	0.4	0.467213	5.25306
4	2.9894	0.6286	0.540984	5.1361
5	6.3368	0.3143	0.508197	4.87131
6	4.5712	0.6	0.491803	4.10943
7	3.704	0.5429	0.467213	5.03677
8	3.7878	0.4857	0.516393	3.82621
9	6.0257	0.3714	0.508197	4.52678
10	5.4854	0.5429	0.491803	4.23681
with zoom number 4000
1	2.526	0.7143	0.721311	2.79989
2	2.0748	0.7714	0.713115	2.48474
3	2.7588	0.7143	0.713115	2.52495
4	2.5683	0.6571	0.622951	2.81588
5	1.6412	0.8	0.704918	2.78923
6	2.587	0.2571	0.237705	2.43908
7	2.3635	0.4857	0.57377	1.86659
8	3.4087	0.6571	0.721311	2.27843
9	1.7492	0.7143	0.680328	2.38199
10	3.5042	0.7143	0.713115	2.99057
with skew number 4000
1	2.0637	0.4857	0.557377	1.84171
2	2.4369	0.7429	0.713115	2.17525
3	2.4112	0.6857	0.663934	2.43045
4	1.8151	0.7429	0.696721	2.78203
5	1.6896	0.7714	0.762295	1.97456
6	2.2081	0.7143	0.680328	3.06819
7	2.0934	0.7143	0.672131	1.89071
8	1.4393	0.8571	0.721311	1.91336
9	2.5813	0.7714	0.778689	2.04071
10	2.603	0.7429	0.663934	2.43717
with randomcrop number 4000
1	2.2461	0.6857	0.721311	2.5055
2	2.3476	0.7143	0.688525	2.26984
3	1.7601	0.8	0.713115	1.96194
4	2.6438	0.5429	0.655738	2.27051
5	3.3653	0.6	0.696721	2.94227
6	2.3327	0.7143	0.737705	1.88404
7	3.3379	0.6571	0.672131	2.85448
8	2.0935	0.6	0.647541	2.09105
9	2.8557	0.6286	0.729508	1.47237
10	2.8939	0.6	0.704918	2.1285
without distortion number 4000
1	1.3973	0.8857	0.778689	1.36949
2	1.6999	0.8	0.836066	1.01911
3	1.3429	0.7714	0.704918	1.3928
4	1.3391	0.8286	0.762295	1.05636
5	1.0498	0.8	0.786885	1.04097
6	1.7173	0.6286	0.762295	1.36922
7	1.9532	0.6571	0.786885	1.00594
8	2.0233	0.7143	0.762295	0.91681
9	1.4276	0.8286	0.778689	1.0379
10	1.6132	0.7429	0.778689	1.52703
without contrast number 4000
1	1.8097	0.8571	0.754098	1.5836
2	1.8463	0.8286	0.827869	0.899952
3	1.7278	0.8	0.770492	1.5996
4	1.9387	0.7143	0.754098	1.52185
5	1.2449	0.8	0.795082	1.28443
6	2.0744	0.6286	0.713115	2.02849
7	2.4162	0.6571	0.786885	1.24555
8	1.9099	0.7429	0.819672	1.18698
9	1.8729	0.8	0.721311	1.36427
10	2.4984	0.7143	0.762295	1.20408
without color number 4000
1	1.4554	0.8	0.795082	1.54466
2	1.4279	0.8	0.754098	1.23833
3	1.5056	0.7714	0.729508	0.994834
4	1.9872	0.8286	0.795082	1.10764
5	1.2699	0.8	0.770492	1.09554
6	1.5258	0.7143	0.754098	1.6833
7	2.3027	0.7429	0.803279	1.23355
8	1.154	0.7714	0.786885	0.946442
9	1.4122	0.7143	0.786885	1.03833
10	2.0691	0.7143	0.803279	0.905786
without brightness number 4000
1	1.4323	0.7429	0.745902	1.37183
2	1.5064	0.7429	0.811475	1.06143
3	0.8528	0.7429	0.737705	1.21151
4	1.7964	0.8286	0.786885	1.15446
5	1.4726	0.7714	0.778689	0.827787
6	1.4964	0.6857	0.770492	1.42868
7	1.5449	0.7429	0.754098	1.12594
8	2.1486	0.6857	0.803279	0.77287
9	1.0724	0.8	0.795082	0.874371
10	1.2019	0.7714	0.770492	1.11108
without rotate number 4000
1	1.1475	0.8	0.778689	1.47263
2	1.5503	0.8571	0.745902	1.33248
3	1.4902	0.8	0.811475	1.10839
4	1.9841	0.7143	0.680328	1.41638
5	1.603	0.8	0.713115	1.38941
6	1.5146	0.6571	0.713115	1.78499
7	1.8427	0.7143	0.762295	1.23276
8	1.2699	0.7714	0.721311	1.3936
9	2.6992	0.6857	0.778689	0.9539
10	2.1893	0.7143	0.762295	1.30732
without shear number 4000
1	1.6391	0.8571	0.745902	1.63608
2	1.6685	0.8	0.778689	0.942672
3	1.6279	0.8	0.754098	1.13244
4	1.7178	0.8	0.754098	1.15391
5	1.1787	0.8	0.745902	1.28567
6	1.5887	0.6857	0.795082	1.41203
7	2.1291	0.6857	0.827869	1.06469
8	1.3252	0.7714	0.827869	0.94926
9	0.8795	0.8286	0.737705	1.02533
10	2.4881	0.7429	0.786885	0.987392
without flip number 4000
1	1.3869	0.7714	0.721311	1.31352
2	1.2857	0.8857	0.745902	1.50498
3	1.7012	0.8	0.803279	1.10876
4	1.7351	0.7714	0.721311	1.31527
5	1.194	0.8	0.803279	0.879744
6	1.6286	0.7143	0.721311	1.63425
7	2.2087	0.6857	0.811475	1.01751
8	2.3147	0.7143	0.778689	0.838659
9	1.3213	0.8286	0.803279	1.1004
10	1.945	0.7429	0.762295	1.15554
without greyscale number 4000
1	2.0326	0.7714	0.745902	1.90118
2	1.7718	0.8286	0.795082	1.30778
3	1.7118	0.8571	0.786885	1.41508
4	1.4048	0.8	0.762295	1.41949
5	2.0256	0.6286	0.745902	1.47389
6	2.3838	0.5714	0.737705	1.91944
7	2.3764	0.7429	0.762295	1.80061
8	2.5426	0.8	0.811475	1.1775
9	1.0744	0.8	0.827869	0.850524
10	1.976	0.7143	0.754098	1.32232
without zoom number 4000
1	1.663	0.8	0.770492	1.50287
2	1.4387	0.8571	0.795082	1.02573
3	1.6369	0.7143	0.745902	1.40616
4	1.8973	0.8	0.827869	1.16727
5	1.1699	0.8571	0.786885	0.904454
6	1.6002	0.7143	0.795082	1.33941
7	1.9442	0.6571	0.778689	1.36038
8	1.0755	0.8571	0.778689	1.1125
9	1.9619	0.8	0.778689	0.935752
10	1.9032	0.7429	0.819672	0.902224
without skew number 4000
1	1.1907	0.8571	0.811475	1.38455
2	1.6161	0.8	0.803279	1.0921
3	1.6759	0.8286	0.754098	1.20531
4	1.6488	0.7429	0.762295	0.914866
5	1.6164	0.6857	0.795082	1.30367
6	1.3748	0.7714	0.795082	0.890494
7	2.09	0.7143	0.762295	1.11412
8	1.1622	0.7143	0.786885	1.28921
9	2.8147	0.7143	0.795082	1.18077
10	1.4754	0.8	0.819672	0.842548
without randomcrop number 4000
1	1.2919	0.8571	0.803279	0.957819
2	1.2829	0.8857	0.803279	1.14888
3	2.2482	0.7429	0.770492	1.48799
4	1.3871	0.8286	0.795082	1.43143
5	1.502	0.7143	0.811475	1.7433
6	1.2412	0.8857	0.811475	0.875948
7	1.6093	0.8	0.811475	1.27362
8	2.4799	0.6857	0.795082	1.00199
9	1.154	0.8286	0.803279	1.33041
10	1.7812	0.7714	0.819672	1.05808
ramdomcrop, zoom and skew number 4000
1	2.3619	0.7714	0.704918	2.45795
2	2.7195	0.7143	0.729508	2.21447
3	1.8681	0.7714	0.754098	1.83982
4	2.2481	0.6857	0.737705	1.87116
5	2.0618	0.6857	0.721311	1.77281
6	2.9733	0.6571	0.737705	2.35096
7	2.9688	0.5714	0.704918	2.51531
8	2.1144	0.6571	0.680328	1.65509
9	2.9071	0.6857	0.737705	1.89681
10	2.9376	0.6286	0.762295	1.74218

## Sheet: Augmented to 20000 images
Supplementary Table T2 Details of trials augmented to 20000 images with treating crystals separately as subcategories.
Trial number	Validation loss	Validation accuracy	Accuracy	Loss
all number 20000
1	1.6214	0.8571	0.819672	1.42011
2	1.5744	0.8	0.737705	1.51233
3	1.3828	0.8286	0.852459	1.04185
4	2.0732	0.7143	0.762295	1.46491
5	1.4224	0.8286	0.795082	1.27256
6	1.3418	0.7714	0.811475	1.38805
7	2.0294	0.8286	0.860656	0.901857
8	2.434	0.8	0.827869	0.950814
9	1.2967	0.8571	0.827869	0.972349
10	1.6581	0.8	0.819672	0.869939
with distortion number 20000
1	5.046	0.4857	0.557377	4.28397
2	5.9308	0.4	0.491803	5.34129
3	5.5424	0.4286	0.393443	5.57075
4	4.5345	0.5429	0.532787	3.98184
5	3.5738	0.6286	0.614754	3.57555
6	5.484	0.4286	0.52459	4.5285
7	7.4356	0.4286	0.442623	5.77229
8	5.5885	0.4571	0.557377	4.09077
9	4.6051	0.4571	0.508197	4.8048
10	5.1153	0.6286	0.54918	4.56448
with contrast number 20000
1	5.1036	0.5143	0.47541	5.02255
2	6.4866	0.3429	0.401639	5.52241
3	5.1676	0.4857	0.377049	5.94891
4	5.0396	0.4571	0.483607	4.48631
5	3.8587	0.5143	0.54918	4.51665
6	6.7896	0.4286	0.557377	5.32931
7	6.8427	0.3714	0.516393	5.02803
8	4.6945	0.5714	0.5	5.01387
9	5.5325	0.5143	0.581967	4.30954
10	4.4451	0.5714	0.622951	3.63305
with color number 20000
1	4.9716	0.4286	0.47541	5.51141
2	5.4571	0.4857	0.508197	4.37643
3	5.078	0.4571	0.516393	5.57883
4	5.971	0.4286	0.459016	5.8714
5	5.552	0.4857	0.508197	5.12811
6	5.8342	0.4286	0.467213	5.92988
7	5.9754	0.4286	0.557377	4.84566
8	5.4928	0.5143	0.42623	5.6351
9	4.8623	0.5143	0.508197	4.45421
10	5.9974	0.4571	0.57377	4.31141
with brightness number 20000
1	6.2211	0.4571	0.5	6.54973
2	8.2518	0.4	0.47541	7.40813
3	6.4248	0.4857	0.409836	6.28753
4	6.9121	0.3714	0.459016	5.83396
5	3.997	0.5429	0.52459	5.88182
6	9.4405	0.2857	0.336066	8.36832
7	5.3563	0.4571	0.532787	4.96664
8	6.8951	0.4286	0.442623	6.59881
9	5.7828	0.5714	0.532787	5.02522
10	5.6787	0.5714	0.540984	4.80197
with rotate number 20000
1	15.6576	0.0286	0.0327869	15.5896
2	2.3841	0.6571	0.647541	3.05443
3	2.8632	0.6286	0.639344	2.20227
4	3.3206	0.6286	0.647541	3.37519
5	2.1549	0.8	0.737705	2.21291
6	3.1405	0.6857	0.663934	2.57592
7	3.7207	0.5429	0.729508	2.88742
8	3.1167	0.6	0.688525	2.92915
9	3.1555	0.7143	0.655738	3.65293
10	2.7046	0.0857	0.0819672	2.70488
with shear number 20000
1	3.377	0.6	0.557377	4.4512
2	3.6336	0.6286	0.590164	3.28944
3	4.3999	0.5714	0.483607	4.11198
4	14.7365	0.0857	0.0983607	14.5327
5	2.9199	0.7429	0.606557	3.58186
6	13.8155	0.1429	0.131148	14.0042
7	5.2086	0.4571	0.622951	3.51271
8	4.5892	0.5429	0.614754	3.64468
9	3.8734	0.5429	0.52459	4.2367
10	4.4983	0.6	0.622951	4.39182
with flip number 20000
1	2.5023	0.7143	0.622951	3.47634
2	2.959	0.6571	0.622951	3.28386
3	4.5012	0.4857	0.631148	2.51316
4	2.8742	0.7143	0.57377	3.17451
5	2.7626	0.7429	0.639344	3.10033
6	4.4219	0.5143	0.598361	4.23085
7	4.2788	0.5714	0.557377	4.4821
8	3.3682	0.5714	0.639344	3.63287
9	4.2623	0.4857	0.565574	2.7739
10	4.843	0.5429	0.631148	3.69133
with greyscale number 20000
1	6.0715	0.3429	0.434426	6.50142
2	7.7764	0.4	0.401639	6.2712
3	5.6869	0.5143	0.344262	6.74935
4	6.9345	0.4	0.418033	6.11007
5	3.1802	0.6	0.491803	5.18136
6	6.9607	0.3714	0.409836	6.4758
7	6.286	0.4286	0.434426	5.4357
8	4.464	0.5143	0.401639	5.7269
9	4.943	0.4571	0.5	4.51323
10	7.2792	0.4286	0.45082	5.9806
with zoom number 20000
1	3.3603	0.7143	0.713115	2.7569
2	2.2373	0.7714	0.770492	2.44616
3	4.0749	0.6286	0.647541	3.47495
4	3.0691	0.7714	0.754098	2.24904
5	2.7203	0.6857	0.696721	3.03531
6	4.2406	0.5714	0.622951	3.84978
7	4.2573	0.6571	0.737705	2.53903
8	3.7171	0.6857	0.721311	2.14364
9	3.0136	0.6286	0.713115	2.67435
10	3.206	0.6571	0.672131	2.90727
with skew number 20000
1	2.5907	0.7714	0.737705	2.86304
2	3.0726	0.7143	0.762295	2.24465
3	3.169	0.7143	0.745902	2.17555
4	2.5426	0.6857	0.713115	3.03652
5	1.8633	0.6857	0.713115	2.08685
6	1.6159	0.6571	0.639344	2.89874
7	3.7839	0.6571	0.721311	2.34765
8	2.9107	0.7429	0.745902	2.53801
9	3.6036	0.6	0.778689	1.73647
10	15.6576	0.0286	0.0327869	15.5896
with randomcrop number 20000
1	2.4928	0.7714	0.688525	2.9506
2	2.7398	0.6286	0.721311	2.60648
3	2.1164	0.8	0.754098	1.97668
4	2.4592	0.7714	0.721311	2.83611
5	3.1421	0.7143	0.696721	3.17768
6	3.7813	0.6	0.672131	3.19858
7	3.5324	0.6857	0.713115	2.7361
8	3.0307	0.6571	0.770492	2.17843
9	3.1529	0.6571	0.704918	2.80148
10	4.0424	0.6286	0.770492	2.17374
without distortion number 20000
1	1.4153	0.9143	0.795082	1.60237
2	1.5277	0.8571	0.844262	0.986002
3	1.5648	0.8857	0.844262	0.965402
4	1.2422	0.6857	0.680328	1.61416
5	1.7529	0.7714	0.819672	1.25684
6	1.3088	0.7714	0.795082	1.68146
7	1.9509	0.7714	0.852459	1.15699
8	2.88	0.7714	0.819672	1.0446
9	2.3138	0.7714	0.836066	1.10368
10	0.8183	0.8571	0.786885	0.9383
without contrast number 20000
1	1.8182	0.8	0.754098	1.92443
2	1.7307	0.8286	0.836066	1.2663
3	1.7312	0.7429	0.795082	1.48419
4	1.5735	0.8857	0.836066	1.22207
5	0.9807	0.7714	0.786885	1.62289
6	1.753	0.7143	0.786885	1.72718
7	1.845	0.6857	0.770492	1.4826
8	1.3625	0.8571	0.819672	1.21772
9	2.9821	0.7143	0.819672	1.48896
10	1.2873	0.8286	0.811475	1.25798
without color number 20000
1	1.7663	0.8571	0.819672	1.63057
2	1.6703	0.8571	0.819672	1.2864
3	1.2734	0.7714	0.803279	1.24087
4	1.3825	0.8	0.754098	1.42962
5	1.5849	0.8571	0.827869	1.04904
6	1.2859	0.7429	0.795082	1.48924
7	2.2393	0.7714	0.786885	1.3737
8	2.7158	0.8286	0.860656	0.828415
9	1.2734	0.8286	0.844262	1.07687
10	1.4672	0.7714	0.819672	1.45671
without brightness number 20000
1	1.718	0.8571	0.778689	1.47863
2	1.6121	0.8	0.778689	1.61008
3	1.3972	0.8286	0.795082	1.23265
4	1.8351	0.8571	0.786885	1.34956
5	1.7102	0.8	0.811475	1.4891
6	1.7438	0.7429	0.795082	1.6308
7	1.9523	0.7714	0.770492	1.40014
8	2.8557	0.7429	0.885246	0.778005
9	1.5073	0.7714	0.803279	1.03501
10	1.8432	0.7143	0.836066	1.16067
without rotate number 20000
1	1.6786	0.8286	0.795082	1.29109
2	1.4763	0.8571	0.836066	1.16785
3	1.6704	0.8286	0.811475	1.05363
4	2.0646	0.7714	0.737705	1.69561
5	1.7936	0.7714	0.737705	1.85991
6	1.453	0.8286	0.762295	1.73921
7	2.4886	0.7143	0.811475	1.17731
8	3.1312	0.6857	0.811475	0.966691
9	1.7129	0.7714	0.836066	1.13555
10	1.1603	0.8857	0.803279	1.49759
without shear number 20000
1	1.574	0.8286	0.811475	1.55936
2	1.3697	0.8286	0.836066	0.929965
3	1.5793	0.8	0.762295	1.75816
4	1.3909	0.8286	0.836066	1.0125
5	1.3173	0.7714	0.803279	1.19809
6	1.2004	0.7714	0.795082	1.69634
7	2.081	0.7429	0.827869	1.11014
8	2.7711	0.8	0.844262	0.786467
9	1.4218	0.7714	0.803279	1.04511
10	1.6424	0.7143	0.786885	1.12398
without flip number 20000
1	1.9337	0.8286	0.786885	1.48136
2	1.6166	0.7714	0.795082	1.65728
3	1.5222	0.8571	0.836066	1.25269
4	1.3617	0.8286	0.795082	1.36808
5	1.5366	0.8286	0.852459	0.959062
6	1.2726	0.7714	0.803279	1.57249
7	2.2819	0.7143	0.827869	1.10176
8	2.807	0.7429	0.852459	0.919844
9	2.7128	0.7143	0.844262	1.13638
10	1.1765	0.8857	0.803279	1.05967
without greyscale number 20000
1	2.2278	0.7714	0.762295	2.04944
2	1.788	0.8571	0.819672	1.45414
3	1.6167	0.8	0.754098	1.69511
4	1.7647	0.8286	0.852459	1.48812
5	2.2384	0.7714	0.770492	1.87063
6	2.1479	0.7143	0.786885	2.16263
7	3.3955	0.7143	0.745902	1.96597
8	2.7564	0.7429	0.852459	1.12502
9	1.6304	0.8	0.844262	0.903286
10	2.2177	0.8	0.836066	1.1826
without zoom number 20000
1	1.2109	0.8857	0.811475	1.49428
2	1.4794	0.8286	0.877049	0.71207
3	1.1599	0.8571	0.745902	1.19283
4	1.8109	0.8571	0.811475	1.14559
5	1.3678	0.8286	0.795082	1.16729
6	1.3187	0.8	0.836066	1.48767
7	2.0694	0.7714	0.844262	1.04007
8	2.1801	0.8	0.819672	0.767015
9	2.3496	0.7429	0.795082	1.34661
10	1.717	0.8	0.819672	0.919655
without skew number 20000
1	1.35	0.8857	0.819672	1.42719
2	1.2829	0.8286	0.795082	1.1845
3	1.5073	0.8286	0.827869	0.97338
4	1.6491	0.8286	0.877049	0.909726
5	0.8822	0.8571	0.795082	1.38793
6	1.6866	0.8	0.786885	1.33243
7	2.0863	0.7429	0.795082	1.21806
8	1.1844	0.8286	0.827869	1.22425
9	2.3009	0.7429	0.786885	1.58951
10	2.3632	0.8286	0.844262	0.696153
without randomcrop number 20000
1	1.2584	0.8857	0.786885	1.52206
2	1.004	0.9143	0.827869	1.1174
3	1.4058	0.8	0.770492	1.01143
4	1.521	0.7714	0.827869	1.20325
5	2.27	0.7714	0.795082	1.68163
6	1.556	0.8	0.778689	1.91969
7	2.222	0.7429	0.803279	1.58346
8	2.2152	0.8286	0.811475	0.997226
9	1.4451	0.8286	0.836066	1.56839
10	1.9464	0.7714	0.852459	1.14098
ramdomcrop, zoom and skew number 20000
1	2.53	0.7714	0.680328	2.65259
2	3.2266	0.7429	0.729508	2.54138
3	2.0525	0.8286	0.786885	2.09478
4	2.3242	0.8286	0.754098	2.36165
5	2.6544	0.7143	0.721311	2.61104
6	2.5118	0.7143	0.729508	2.93253
7	3.2363	0.7143	0.713115	3.09113
8	3.6688	0.7143	0.836066	1.59428
9	2.2451	0.7714	0.795082	2.13339
10	3.041	0.6571	0.778689	2.39214

## Sheet: Augmented to 60000 images
Supplementary Table T3 Details of trials augmented to 60000 images with treating crystals separately as subcategories.
Trial number	Validation loss	Validation accuracy	Accuracy	Loss
all number 60000
1	1.1574	0.8	0.811475	1.6099
2	1.3435	0.8571	0.786885	1.12615
3	2.039	0.7143	0.655738	1.24862
4	2.0039	0.7143	0.778689	1.30217
5	2.5168	0.8	0.803279	1.82852
6	1.2987	0.8286	0.819672	1.57885
7	1.9878	0.8286	0.836066	0.970694
8	2.7074	0.7714	0.877049	0.744477
9	1.0037	0.9143	0.844262	1.01387
10	1.8907	0.7714	0.877049	1.1486
with distortion number 60000
1	6.2432	0.4571	0.54918	5.34047
2	6.0004	0.5429	0.5	5.55932
3	5.5555	0.4286	0.409836	7.00062
4	4.9206	0.6286	0.45082	5.51183
5	3.5564	0.6571	0.557377	4.9897
6	5.8775	0.5143	0.45082	6.067
7	8.5519	0.3429	0.557377	5.43391
8	6.3659	0.4571	0.459016	6.3196
9	5.2261	0.5143	0.459016	5.84227
10	8.3206	0.3429	0.47541	5.749
with contrast number 60000
1	5.5293	0.4286	0.47541	5.44215
2	4.5211	0.6	0.483607	5.85266
3	9.7933	0.3143	0.377049	7.75816
4	7.5537	0.4	0.442623	6.74377
5	6.0184	0.4857	0.565574	5.34334
6	8.3003	0.3714	0.491803	6.39611
7	8.0444	0.2857	0.508197	6.21823
8	7.6551	0.4286	0.393443	6.73121
9	6.915	0.4571	0.52459	5.83489
10	8.6214	0.3429	0.418033	6.95564
with color number 60000
1	8.3673	0.3143	0.368852	8.07458
2	6.096	0.5143	0.508197	5.72143
3	6.7455	0.4286	0.385246	7.01983
4	7.172	0.3143	0.459016	6.9831
5	5.4684	0.6	0.483607	6.93088
6	6.3244	0.3429	0.368852	7.74403
7	7.0688	0.4	0.459016	6.33819
8	5.4744	0.4857	0.467213	6.00915
9	5.3956	0.4571	0.442623	6.68397
10	7.394	0.4571	0.459016	6.43383
with brightness number 60000
1	6.3716	0.4857	0.42623	7.30078
2	5.3925	0.4857	0.434426	7.15361
3	6.7569	0.4857	0.393443	7.7265
4	10.3299	0.2857	0.368852	9.54436
5	6.6048	0.4857	0.532787	6.64769
6	8.9394	0.3429	0.409836	8.05561
7	8.6795	0.3714	0.491803	6.96163
8	6.424	0.4857	0.418033	7.59615
9	6.9417	0.4857	0.401639	7.66134
10	7.2811	0.5143	0.418033	8.04206
with rotate number 60000
1	1.5948	0.8	0.688525	3.2824
2	2.8752	0.7143	0.663934	3.50323
3	3.9452	0.6286	0.639344	2.96384
4	4.4403	0.5714	0.680328	2.89681
5	3.1651	0.6571	0.729508	2.74812
6	4.6107	0.5143	0.672131	2.9271
7	3.2515	0.6286	0.647541	3.38151
8	5.2353	0.6	0.696721	3.25049
9	4.4007	0.5429	0.639344	3.74368
10	4.0205	0.6571	0.639344	4.21618
with shear number 60000
1	2.997	0.6857	0.631148	4.10737
2	3.8808	0.6286	0.598361	3.86106
3	5.8904	0.5714	0.516393	4.97509
4	3.6275	0.6286	0.581967	4.80538
5	4.2553	0.5714	0.590164	4.51484
6	6.479	0.4286	0.467213	6.04121
7	5.4403	0.4571	0.639344	3.29165
8	7.9308	0.4286	0.590164	4.91502
9	4.1141	0.6	0.54918	5.18254
10	2.7094	0.0286	0.0327869	2.70905
with flip number 60000
1	3.0127	0.6857	0.639344	3.71266
2	5.3733	0.5429	0.565574	4.56206
3	3.9158	0.7143	0.581967	4.86714
4	4.4733	0.6286	0.557377	4.70245
5	3.3638	0.6857	0.663934	3.54863
6	5.6228	0.5429	0.614754	4.37013
7	4.1889	0.5714	0.655738	4.14377
8	3.4363	0.6571	0.663934	3.78117
9	15.1971	0.0571	0.0737705	14.9291
10	5.4867	0.5143	0.581967	4.83274
with greyscale number 60000
1	7.0801	0.3714	0.467213	6.64646
2	7.7207	0.3714	0.311475	8.78288
3	7.0211	0.3714	0.483607	6.22686
4	6.8344	0.4286	0.336066	7.84587
5	6.1092	0.4857	0.483607	6.37244
6	7.4941	0.4	0.42623	6.74518
7	10.0601	0.2286	0.459016	6.84735
8	5.3073	0.4286	0.467213	5.56208
9	6.1825	0.4286	0.45082	6.59185
10	9.2079	0.3143	0.434426	6.93241
with zoom number 60000
1	3.0419	0.7429	0.688525	3.68442
2	3.0354	0.6571	0.688525	2.8924
3	3.5354	0.7143	0.688525	2.9265
4	3.0658	0.6857	0.655738	4.16687
5	1.9557	0.7714	0.745902	2.76911
6	3.384	0.6571	0.639344	4.18729
7	4.3932	0.6286	0.754098	2.1537
8	2.6285	0.7429	0.704918	2.99626
9	4.4419	0.6286	0.721311	2.92383
10	3.2002	0.7143	0.606557	4.16652
with skew number 60000
1	2.0663	0.8	0.737705	2.84579
2	2.8875	0.7143	0.754098	2.91615
3	2.7949	0.6857	0.786885	2.15331
4	2.3222	0.8	0.745902	2.3097
5	2.9683	0.7143	0.713115	3.06898
6	2.8047	0.7429	0.688525	3.70525
7	3.8831	0.7143	0.770492	2.57833
8	3.392	0.6857	0.721311	2.95953
9	4.1749	0.6571	0.770492	2.42067
10	3.7556	0.6571	0.737705	2.98472
with randomcrop number 60000
1	3.2156	0.7143	0.663934	3.28535
2	2.9866	0.6571	0.680328	2.95265
3	3.1338	0.6571	0.745902	2.86932
4	2.4921	0.7714	0.795082	1.9691
5	2.9597	0.7429	0.729508	3.01007
6	3.325	0.7143	0.663934	3.259
7	3.395	0.7143	0.704918	2.91207
8	3.4778	0.7429	0.786885	1.78063
9	2.6007	0.7429	0.778689	2.42403
10	3.567	0.6571	0.786885	2.19752
without distortion number 60000
1	1.3053	0.9143	0.827869	1.30837
2	1.2309	0.8286	0.844262	1.31781
3	1.4124	0.8286	0.885246	0.877289
4	1.0779	0.8286	0.811475	1.40444
5	1.8825	0.8	0.844262	1.47572
6	1.0427	0.8	0.795082	1.69025
7	2.4859	0.7429	0.811475	1.13421
8	2.9728	0.7143	0.860656	0.711342
9	0.9837	0.8571	0.860656	0.931909
10	2.1855	0.7429	0.868852	0.919878
without contrast number 60000
1	2.1222	0.8571	0.778689	2.05867
2	1.4949	0.8571	0.811475	1.63958
3	2.1149	0.8	0.811475	1.38055
4	2.1425	0.7714	0.827869	1.8499
5	1.9302	0.7429	0.762295	2.21379
6	1.5742	0.7714	0.803279	1.78688
7	2.8727	0.7429	0.819672	1.69247
8	1.6996	0.8286	0.811475	1.09883
9	3.0184	0.7143	0.827869	1.45918
10	1.4113	0.8	0.852459	1.6741
without color number 60000
1	1.5808	0.8857	0.836066	1.34445
2	1.5315	0.8	0.827869	1.12896
3	1.8211	0.8857	0.852459	1.26006
4	2.2551	0.8	0.770492	2.01448
5	1.166	0.8	0.786885	2.06489
6	1.321	0.8	0.827869	1.1255
7	2.0598	0.7714	0.827869	1.36391
8	2.5931	0.8	0.860656	0.8551
9	1.7578	0.7714	0.754098	1.59091
10	1.933	0.8	0.860656	1.25385
without brightness number 60000
1	1.3475	0.8571	0.770492	1.84409
2	1.1985	0.8	0.819672	1.23926
3	1.4082	0.8	0.819672	1.47476
4	1.63	0.8571	0.852459	1.3162
5	2.1088	0.7714	0.811475	1.27033
6	1.4441	0.8286	0.778689	1.56844
7	2.5734	0.7429	0.803279	1.33849
8	1.1023	0.8	0.844262	1.00882
9	2.9414	0.7429	0.885246	0.879871
10	1.4554	0.7429	0.754098	1.32612
without rotate number 60000
1	1.3123	0.8571	0.852459	1.25324
2	1.2962	0.8857	0.819672	0.96069
3	1.5374	0.8286	0.877049	0.924746
4	1.5242	0.8	0.754098	1.5109
5	2.0706	0.8	0.803279	1.73858
6	1.0792	0.8286	0.795082	1.51663
7	2.4136	0.7143	0.811475	1.20906
8	1.3464	0.8286	0.819672	0.985888
9	2.5946	0.7143	0.836066	1.04589
10	2.0389	0.7714	0.795082	1.25006
without shear number 60000
1	1.5143	0.8571	0.803279	1.33768
2	1.3248	0.8286	0.844262	0.897499
3	1.5643	0.8286	0.795082	1.5009
4	1.0675	0.8857	0.860656	0.895835
5	2.0106	0.7429	0.844262	1.30818
6	0.6761	0.8857	0.852459	1.49713
7	1.9852	0.7714	0.860656	0.882264
8	3.2701	0.7429	0.844262	0.761406
9	1.261	0.9143	0.844262	0.995689
10	1.4795	0.8286	0.885246	0.753561
without flip number 60000
1	1.398	0.8286	0.811475	1.53593
2	1.1666	0.8	0.803279	1.46503
3	1.3738	0.8571	0.860656	1.09093
4	1.4696	0.8571	0.877049	0.962844
5	1.6566	0.7714	0.786885	1.34584
6	1.4199	0.7714	0.827869	1.79034
7	2.0907	0.8286	0.860656	0.858567
8	3.0503	0.7429	0.827869	0.89065
9	1.0612	0.8286	0.852459	0.82702
10	2.1851	0.6571	0.844262	1.16354
without greyscale number 60000
1	1.5856	0.8571	0.811475	2.06021
2	1.9234	0.8	0.786885	2.02508
3	1.8131	0.8571	0.827869	1.81945
4	1.6243	0.8286	0.754098	1.90754
5	2.369	0.7429	0.762295	2.04661
6	1.6532	0.7714	0.778689	2.10419
7	3.5174	0.7429	0.786885	1.98259
8	3.0568	0.7143	0.868852	1.15105
9	2.0844	0.7429	0.795082	1.46259
10	3.0429	0.6857	0.762295	2.10884
without zoom number 60000
1	1.4618	0.8	0.860656	1.43101
2	1.0943	0.8571	0.860656	0.754841
3	1.4163	0.8857	0.836066	1.3467
4	1.7931	0.8	0.803279	1.53859
5	2.4918	0.7429	0.778689	1.69942
6	1.3789	0.8	0.803279	1.17325
7	2.2803	0.7714	0.844262	1.10073
8	1.9408	0.8	0.827869	1.21011
9	1.4161	0.8286	0.819672	1.19704
10	1.6574	0.8	0.868852	0.901692
without skew number 60000
1	0.9487	0.9429	0.819672	1.37588
2	1.358	0.8286	0.844262	1.03455
3	1.1044	0.8857	0.852459	1.31243
4	1.1583	0.8286	0.778689	1.41039
5	2.2837	0.7143	0.803279	1.25451
6	1.2243	0.8286	0.877049	1.47122
7	2.3739	0.8	0.827869	1.58149
8	2.6467	0.8	0.877049	0.711046
9	1.0842	0.9143	0.852459	1.16142
10	2.4247	0.7429	0.819672	1.35784
without randomcrop number 60000
1	0.9984	0.9143	0.844262	1.44706
2	1.8186	0.8286	0.877049	1.02565
3	1.0359	0.8857	0.860656	1.22183
4	2.2786	0.7714	0.819672	1.61147
5	1.957	0.8571	0.827869	1.67645
6	1.7601	0.8	0.827869	1.76546
7	2.3351	0.7714	0.868852	1.34235
8	2.1313	0.8	0.868852	0.923057
9	1.516	0.8857	0.844262	1.3546
10	2.6814	0.7429	0.877049	0.850365
ramdomcrop, zoom and skew number 60000
1	2.6477	0.7714	0.729508	2.83453
2	3.397	0.6857	0.745902	2.54933
3	2.1496	0.8	0.803279	2.00973
4	2.3846	0.7143	0.688525	3.0094
5	3.1606	0.7714	0.762295	2.82219
6	3.0572	0.6857	0.729508	3.12318
7	2.9877	0.7143	0.721311	2.94819
8	2.6216	0.7429	0.778689	1.82225
9	3.9759	0.6857	0.811475	1.7877
10	2.5112	0.8	0.795082	2.10877
